# Supplementary material for: Mental health challenges, treatment experiences, and care needs of post-secondary students: a cross-sectional mixed-methods study
Source: BMC Public Health. 2023 Apr 6;23:655. doi: 10.1186/s12889-023-15452-x (PMC10076091; doi:10.1186/s12889-023-15452-x)
Supplement: Supplementary file 2 — Additional file 2: Appendix 2. Perceived helpfulness and accessibility of treatments in survey respondents currently receiving psychotherapy/counseling and medication for their mental health. [file 12889_2023_15452_MOESM2_ESM.xlsx]

## Sheet: 1 Stub Q29A Please rate th
Appendix 2. Perceived helpfulness and accessibility of treatments in survey respondents currently receiving psychotherapy/counseling and medication for their mental health
			Are you currently receiving psychotherapy/counseling for your mental health?				Are you currently taking any medication for your mental health?
			Total	Yes	No		Total	Yes	No
Please rate the helpfulness (e.g., ability of the therapy/treatment to improve symptoms) of the following for post-secondary students	Total Count (Answering)		424	122	302		247	71	176
	Missing Count		21	5	16		11	5	6
	In-person counseling and/or psychotherapy	Very Unhelpful	12	5	7		6	2	4
			0.0283019	0.0409836	0.0231788		0.0242915	0.028169	0.0227273
		Somewhat Unhelpful	24	10	14		9	2	7
			0.0566038	0.0819672	0.0463576		0.0364372	0.028169	0.0397727
		Unsure	117	17	100		70	10	60
			0.275943	0.139344	0.331126		0.283401	0.140845	0.340909
		Somewhat Helpful	137	48	89		74	30	44
			0.323113	0.393443	0.294702		0.299595	0.422535	0.25
		Very Helpful	134	42	92		88	27	61
			0.316038	0.344262	0.304636		0.356275	0.380282	0.346591
	Video counseling and/or psychotherapy (e.g., via Zoom or other online video platform)	Very Unhelpful	16	5	11		13	5	8
			0.0377358	0.0409836	0.0364238		0.0526316	0.0704225	0.0454545
		Somewhat Unhelpful	44	18	26		28	7	21
			0.103774	0.147541	0.0860927		0.11336	0.0985915	0.119318
		Unsure	131	19	112		73	13	60
			0.308962	0.155738	0.370861		0.295547	0.183099	0.340909
		Somewhat Helpful	151	44	107		87	28	59
			0.356132	0.360656	0.354305		0.352227	0.394366	0.335227
		Very Helpful	82	36	46		46	18	28
			0.193396	0.295082	0.152318		0.186235	0.253521	0.159091
	Phone counseling and/or psychotherapy	Very Unhelpful	20	5	15		16	5	11
			0.0471698	0.0409836	0.0496689		0.0647773	0.0704225	0.0625
		Somewhat Unhelpful	62	23	39		38	10	28
			0.146226	0.188525	0.129139		0.153846	0.140845	0.159091
		Unsure	162	34	128		96	19	77
			0.382075	0.278689	0.423841		0.388664	0.267606	0.4375
		Somewhat Helpful	137	45	92		79	31	48
			0.323113	0.368852	0.304636		0.319838	0.43662	0.272727
		Very Helpful	43	15	28		18	6	12
			0.101415	0.122951	0.0927152		0.0728745	0.084507	0.0681818
	Online psychotherapy program with weekly feedback from the therapist	Very Unhelpful	18	6	12		13	5	8
			0.0424528	0.0491803	0.0397351		0.0526316	0.0704225	0.0454545
		Somewhat Unhelpful	52	19	33		29	7	22
			0.122642	0.155738	0.109272		0.117409	0.0985915	0.125
		Unsure	199	53	146		121	30	91
			0.46934	0.434426	0.483444		0.489879	0.422535	0.517045
		Somewhat Helpful	110	24	86		58	19	39
			0.259434	0.196721	0.284768		0.234818	0.267606	0.221591
		Very Helpful	45	20	25		26	10	16
			0.106132	0.163934	0.0827815		0.105263	0.140845	0.0909091
	Online psychotherapy program with no therapist involved	Very Unhelpful	46	15	31		38	14	24
			0.108491	0.122951	0.102649		0.153846	0.197183	0.136364
		Somewhat Unhelpful	75	30	45		42	10	32
			0.176887	0.245902	0.149007		0.17004	0.140845	0.181818
		Unsure	203	47	156		127	32	95
			0.478774	0.385246	0.516556		0.51417	0.450704	0.539773
		Somewhat Helpful	74	22	52		31	11	20
			0.174528	0.180328	0.172185		0.125506	0.15493	0.113636
		Very Helpful	26	8	18		9	4	5
			0.0613208	0.0655738	0.0596026		0.0364372	0.056338	0.0284091
	Group therapy	Very Unhelpful	20	9	11		13	4	9
			0.0471698	0.0737705	0.0364238		0.0526316	0.056338	0.0511364
		Somewhat Unhelpful	48	20	28		23	7	16
			0.113208	0.163934	0.0927152		0.0931174	0.0985915	0.0909091
		Unsure	213	49	164		133	29	104
			0.502358	0.401639	0.543046		0.538462	0.408451	0.590909
		Somewhat Helpful	102	28	74		56	21	35
			0.240566	0.229508	0.245033		0.226721	0.295775	0.198864
		Very Helpful	41	16	25		22	10	12
			0.0966981	0.131148	0.0827815		0.0890688	0.140845	0.0681818
	Psychiatrist care	Very Unhelpful	12	6	6		8	2	6
			0.0283019	0.0491803	0.0198675		0.0323887	0.028169	0.0340909
		Somewhat Unhelpful	36	21	15		12	4	8
			0.0849057	0.172131	0.0496689		0.048583	0.056338	0.0454545
		Unsure	177	40	137		109	20	89
			0.417453	0.327869	0.453642		0.441296	0.28169	0.505682
		Somewhat Helpful	116	31	85		65	25	40
			0.273585	0.254098	0.281457		0.263158	0.352113	0.227273
		Very Helpful	83	24	59		53	20	33
			0.195755	0.196721	0.195364		0.214575	0.28169	0.1875
Please rate the accessibility (e.g., the ease in obtaining the therapy/treatment) of the following for post-secondary students:	Total Count (Answering)		424	122	302		247	71	176
	Missing Count		21	5	16		11	5	6
	In-person counseling and/or psychotherapy	Very Inaccessible	41	9	32		31	11	20
			0.0966981	0.0737705	0.10596		0.125506	0.15493	0.113636
		Somewhat Inaccessible	117	38	79		67	17	50
			0.275943	0.311475	0.261589		0.271255	0.239437	0.284091
		Unsure	84	14	70		53	6	47
			0.198113	0.114754	0.231788		0.214575	0.084507	0.267045
		Somewhat Accessible	138	48	90		70	28	42
			0.325472	0.393443	0.298013		0.283401	0.394366	0.238636
		Very Accessible	44	13	31		26	9	17
			0.103774	0.106557	0.102649		0.105263	0.126761	0.0965909
	Video counseling and/or psychotherapy (e.g., via Zoom or other online video platform)	Very Inaccessible	14	2	12		8	2	6
			0.0330189	0.0163934	0.0397351		0.0323887	0.028169	0.0340909
		Somewhat Inaccessible	66	25	41		40	15	25
			0.15566	0.204918	0.135762		0.161943	0.211268	0.142045
		Unsure	118	18	100		68	8	60
			0.278302	0.147541	0.331126		0.275304	0.112676	0.340909
		Somewhat Accessible	137	45	92		82	28	54
			0.323113	0.368852	0.304636		0.331984	0.394366	0.306818
		Very Accessible	89	32	57		49	18	31
			0.209906	0.262295	0.188742		0.198381	0.253521	0.176136
	Phone counseling and/or psychotherapy	Very Inaccessible	17	6	11		7	3	4
			0.0400943	0.0491803	0.0364238		0.0283401	0.0422535	0.0227273
		Somewhat Inaccessible	50	22	28		24	10	14
			0.117925	0.180328	0.0927152		0.097166	0.140845	0.0795455
		Unsure	128	25	103		84	16	68
			0.301887	0.204918	0.34106		0.340081	0.225352	0.386364
		Somewhat Accessible	148	45	103		91	31	60
			0.349057	0.368852	0.34106		0.368421	0.43662	0.340909
		Very Accessible	81	24	57		41	11	30
			0.191038	0.196721	0.188742		0.165992	0.15493	0.170455
	Online psychotherapy program with weekly feedback from the therapist	Very Inaccessible	20	6	14		16	6	10
			0.0471698	0.0491803	0.0463576		0.0647773	0.084507	0.0568182
		Somewhat Inaccessible	61	26	35		28	10	18
			0.143868	0.213115	0.115894		0.11336	0.140845	0.102273
		Unsure	193	45	148		129	32	97
			0.455189	0.368852	0.490066		0.522267	0.450704	0.551136
		Somewhat Accessible	103	29	74		51	15	36
			0.242925	0.237705	0.245033		0.206478	0.211268	0.204545
		Very Accessible	47	16	31		23	8	15
			0.110849	0.131148	0.102649		0.0931174	0.112676	0.0852273
	Online psychotherapy program with no therapist involved	Very Inaccessible	20	7	13		14	6	8
			0.0471698	0.057377	0.0430464		0.0566802	0.084507	0.0454545
		Somewhat Inaccessible	51	22	29		22	5	17
			0.120283	0.180328	0.0960265		0.0890688	0.0704225	0.0965909
		Unsure	197	49	148		134	32	102
			0.464623	0.401639	0.490066		0.54251	0.450704	0.579545
		Somewhat Accessible	97	27	70		43	15	28
			0.228774	0.221311	0.231788		0.174089	0.211268	0.159091
		Very Accessible	59	17	42		34	13	21
			0.139151	0.139344	0.139073		0.137652	0.183099	0.119318
	Group therapy	Very Inaccessible	23	8	15		12	5	7
			0.0542453	0.0655738	0.0496689		0.048583	0.0704225	0.0397727
		Somewhat Inaccessible	60	26	34		30	12	18
			0.141509	0.213115	0.112583		0.121457	0.169014	0.102273
		Unsure	195	43	152		129	30	99
			0.459906	0.352459	0.503311		0.522267	0.422535	0.5625
		Somewhat Accessible	114	33	81		60	15	45
			0.268868	0.270492	0.268212		0.242915	0.211268	0.255682
		Very Accessible	32	12	20		16	9	7
			0.0754717	0.0983607	0.0662252		0.0647773	0.126761	0.0397727
	Psychiatrist care	Very Inaccessible	65	19	46		53	22	31
			0.153302	0.155738	0.152318		0.214575	0.309859	0.176136
		Somewhat Inaccessible	90	35	55		43	17	26
			0.212264	0.286885	0.182119		0.174089	0.239437	0.147727
		Unsure	165	32	133		103	14	89
			0.389151	0.262295	0.440397		0.417004	0.197183	0.505682
		Somewhat Accessible	74	24	50		37	13	24
			0.174528	0.196721	0.165563		0.149798	0.183099	0.136364
		Very Accessible	30	12	18		11	5	6
			0.0707547	0.0983607	0.0596026		0.0445344	0.0704225	0.0340909
